# Supplementary material for: New strategies for characterizing genetic structure in wide-ranging, continuously distributed species: A Greater Sage-grouse case study
Source: PLoS One. 2022 Sep 13;17(9):e0274189. doi: 10.1371/journal.pone.0274189 (PMC9469985; doi:10.1371/journal.pone.0274189)
Supplement: S1 Table — The primary round of analysis included 2,091 individuals. Subpopulation center nomenclature is shown across the top row of the table and the round of SIBP analysis is in the first column. After seven rounds of analysis, no samples remained within ≥ 0.70 population cluster membership kriged isoclines. (XLSX) [file pone.0274189.s009.xlsx]

## Sheet: Sheet1
Subpopulation Center
Round of Analysis	1	1a	1a1	1a2	1b	1b1	1b1a	1b1b	1b2	1b2a	1b2a1	1b2a2	1b2b	1b2b1	1b2b1a	1b2b1b	1b1b2	1b1b2a	1b1b2b	2	2a	2b	Discarded
1	1190																			629			272
2		497			395																220	248	459
3			0	39		268			109														944
4							70	125		43			50										178
5											18	25		20			30						195
6															10	10		15	15				58
