# Supplementary material for: New strategies for characterizing genetic structure in wide-ranging, continuously distributed species: A Greater Sage-grouse case study
Source: PLoS One. 2022 Sep 13;17(9):e0274189. doi: 10.1371/journal.pone.0274189 (PMC9469985; doi:10.1371/journal.pone.0274189)
Supplement: S2 Table — The centers are represented by both a number and a subpopulation center name as defined in Fig 4. (XLSX) [file pone.0274189.s010.xlsx]

## Sheet: Sheet1
		1a	1a2	1b1a	1b1b	1b2a1	1b2a2	1b2b1a	1b2b1b	1b2b2a	1b2b2b	2a	2b
		Great Basin	Central OR	Central Rockies	Wyoming Basin	Sheeprock-Tintic	Southwest Desert	Uintah	Wildcat-Horn	Strawberry-Anthro	Carbon-Tavaputs	Powder River	Great Plains
1a	Great Basin		0.021	0.0228	0.0285	0.0859	0.0659	0.0768	0.0882	0.0525	0.0587	0.0438	0.0451
1a2	Central OR	0.103		0.0481	0.049	0.1018	0.1023	0.0903	0.1069	0.0691	0.0874	0.0574	0.0664
1b1a	Central Rockies	0.124	0.229		0.03	0.0925	0.0736	0.0796	0.1049	0.0577	0.068	0.0505	0.0524
1b1b	Wyoming Basin	0.147	0.222	0.15		0.1009	0.075	0.0814	0.0861	0.0546	0.0734	0.0469	0.0506
1b2a1	Sheeprock-Tintic	0.361	0.358	0.37	0.39		0.106	0.1561	0.1421	0.118	0.0929	0.1049	0.1189
1b2a2	Southwest Desert	0.283	0.376	0.302	0.293	0.303		0.1274	0.0971	0.0733	0.0933	0.099	0.1043
1b2b1a	Uintah	0.328	0.319	0.323	0.319	0.441	0.379		0.096	0.0865	0.0876	0.1021	0.11
1b2b1b	Wildcat-Horn	0.374	0.385	0.429	0.332	0.396	0.276	0.261		0.0891	0.1177	0.0997	0.1108
1b2b2a	Strawberry-Anthro	0.232	0.26	0.246	0.219	0.354	0.22	0.26	0.261		0.0695	0.0768	0.0706
1b2b2b	Carbon-Tavaputs	0.256	0.321	0.283	0.291	0.261	0.284	0.249	0.342	0.216		0.0675	0.0781
2a	Powder River	0.21	0.24	0.233	0.205	0.376	0.371	0.376	0.36	0.29	0.244		0.0209
2b	Great Plains	0.22	0.286	0.248	0.228	0.444	0.402	0.413	0.412	0.273	0.294	0.084
